# Supplementary material for: Bioactivity Profiling and Quantification of Gastrodin in Gastrodia elata Cultivated in the Field versus Facility via Hyphenated High-Performance Thin-Layer Chromatography
Source: Int J Mol Sci. 2023 Jun 9;24(12):9936. doi: 10.3390/ijms24129936 (PMC10298505; doi:10.3390/ijms24129936)
Supplement: Supplementary file 1 [file ijms-24-09936-s001.zip]

Archive with 1 entries (1 files):
- ijms-2360622-supplementary.pdf
